# Supplementary material for: Magnetic Simulations of Core–Shell Ferromagnetic Bi-Magnetic Nanoparticles: The Influence of Antiferromagnetic Interfacial Exchange
Source: Nanomaterials (Basel). 2021 May 24;11(6):1381. doi: 10.3390/nano11061381 (PMC8225053; doi:10.3390/nano11061381)
Supplement: Supplementary file 1 [file nanomaterials-11-01381-s001.zip]

Archive with 1 entries (1 files):
- nanomaterials-1207012-supplementary.pdf
